# Supplementary material for: The correlation between 9-HPT and patient-reported measures of upper limb function in multiple sclerosis: a systematic review and meta-analysis
Source: J Neurol. 2023 Jun 9;270(9):4179–91. doi: 10.1007/s00415-023-11801-3 (PMC10421783; doi:10.1007/s00415-023-11801-3)
Supplement: Supplementary file 1 — Supplementary file1 (CSV 14 KB) [file 415_2023_11801_MOESM1_ESM.csv]

Study	Authors	SampleSize	SampleSize_r	r	source	type	Group	PRO	Ability	NHPT_coding	X	Items	negative_r	N	inverse_r	type_r	year	EDSS_Low	EDSS_Med	EDSS_High	Female_ratio	m_age	rr_ratio	progressive_ratio	quality	AMSQvsMAM	MAMvsABILHAND	ABILHANDvsAMSQ
Afshar et al. 2021 (Spearman; D; s; AMSQ; t0)	Afshar et al. 2021	155	155	0.545	dominant	Spearman	t0	AMSQ	0	s	1	31	-0.545	155	0.545	0	2021	0	1	0	0.848275862	40.8	0.637583893	0.36	0	1		0
Afshar et al. 2021 (Spearman; ND; s; AMSQ; t0)	Afshar et al. 2021	155	155	0.472	non-dominant	Spearman	t0	AMSQ	0	s	1	31	-0.472	155	0.472	0	2021	0	1	0	0.848275862	40.8	0.637583893	0.36	0	1		0
Boffa et al. 2020 (Pearson; D; s; ABILHAND; t0)	Boffa et al. 2020	26	26	-0.758	dominant	Pearson	t0	ABILHAND	1	s	1	23	-0.758	26	0.758	1	2020	0	0	1	0.538461538	54.5	0	1	1		0	1
Boffa et al. 2020 (Pearson; D; s; ABILHAND; t1)	Boffa et al. 2020	26	26	-0.433	dominant	Pearson	t1	ABILHAND	1	s	1	23	-0.433	26	0.433	1	2020	0	0	1	0.538461538	54.5	0	1	1		0	1
Boffa et al. 2020 (Pearson; ND; s; ABILHAND; t0)	Boffa et al. 2020	26	26	-0.52	non-dominant	Pearson	t0	ABILHAND	1	s	1	23	-0.52	26	0.52	1	2020	0	0	1	0.538461538	54.5	0	1	1		0	1
Boffa et al. 2020 (Pearson; ND; s; ABILHAND; t1)	Boffa et al. 2020	26	26	-0.231	non-dominant	Pearson	t1	ABILHAND	1	s	1	23	-0.231	26	0.231	1	2020	0	0	1	0.538461538	54.5	0	1	1		0	1
Boffa et al. 2020 (Spearman; D; s; ABILHAND; t0)	Boffa et al. 2020	26	26	-0.391	dominant	Spearman	t0	ABILHAND	1	s	1	23	-0.391	26	0.391	0	2020	0	0	1	0.538461538	54.5	0	1	1		0	1
Boffa et al. 2020 (Spearman; D; s; ABILHAND; t1)	Boffa et al. 2020	26	26	-0.303	dominant	Spearman	t1	ABILHAND	1	s	1	23	-0.303	26	0.303	0	2020	0	0	1	0.538461538	54.5	0	1	1		0	1
Boffa et al. 2020 (Spearman; ND; s; ABILHAND; t0)	Boffa et al. 2020	26	26	-0.234	non-dominant	Spearman	t0	ABILHAND	1	s	1	23	-0.234	26	0.234	0	2020	0	0	1	0.538461538	54.5	0	1	1		0	1
Boffa et al. 2020 (Spearman; ND; s; ABILHAND; t1)	Boffa et al. 2020	26	26	-0.336	non-dominant	Spearman	t1	ABILHAND	1	s	1	23	-0.336	26	0.336	0	2020	0	0	1	0.538461538	54.5	0	1	1		0	1
Cetisli Korkmaz et al. 2018 (Pearson; D; s; DHI; t0)	Cetisli Korkmaz et al. 2018	49	49	0.36	dominant	Pearson	t0	DHI	0	s	1	18	-0.36	49	0.36	1	2018	1	0	0	0.775510204	40.3	1	0	0
Cetisli Korkmaz et al. 2018 (Pearson; ND; s; DHI; t0)	Cetisli Korkmaz et al. 2018	49	49	0.398	non-dominant	Pearson	t0	DHI	0	s	1	18	-0.398	49	0.398	1	2018	1	0	0	0.775510204	40.3	1	0	0
Ertekin et al. 2021 (Spearman; D; s; MAM-36; t0)	Ertekin et al. 2021	200	200	0.58	dominant	Spearman	t0	MAM-36	1	s	1	36	-0.58	200	0.58	0	2021	1	0	0	0.695	38.8	0.875	0.125	1	0	1
Ertekin et al. 2021 (Spearman; ND; s; MAM-36; t0)	Ertekin et al. 2021	200	200	0.51	non-dominant	Spearman	t0	MAM-36	1	s	1	36	-0.51	200	0.51	0	2021	1	0	0	0.695	38.8	0.875	0.125	1	0	1
Gandolfi et al. 2018 (Pearson; W; peg/s; MAL AoU; t0)	Gandolfi et al. 2018	44 (39 effective)	39	0.77	worst	Pearson	t0	MAL AoU	1	peg/s	0	30	-0.77	39	0.77	1	2018	0	0	1	0.565217391	51.3	0.590909091	0.41	1
Gandolfi et al. 2018 (Pearson; W; peg/s; MAL QoM; t0)	Gandolfi et al. 2018	44 (39 effective)	39	0.8	worst	Pearson	t0	MAL QoM	1	peg/s	0	30	-0.8	39	0.8	1	2018	0	0	1	0.565217391	51.3	0.590909091	0.41	1
Gandolfi et al. 2018 (Pearson; W; s; MAL AoU; t0)	Gandolfi et al. 2018	44 (39 effective)	39	-0.72	worst	Pearson	t0	MAL AoU	1	s	1	30	-0.72	39	0.72	1	2018	0	0	1	0.565217391	51.3	0.590909091	0.41	1
Gandolfi et al. 2018 (Pearson; W; s; MAL QoM; t0)	Gandolfi et al. 2018	44 (39 effective)	39	-0.76	worst	Pearson	t0	MAL QoM	1	s	1	30	-0.76	39	0.76	1	2018	0	0	1	0.565217391	51.3	0.590909091	0.41	1
Gatti et al. 2015 (Pearson; T; s; ABILHAND; t0)	Gatti et al. 2015	19	19	-0.61	total	Pearson	t0	ABILHAND	1	s	1	23	-0.613	19	0.613	1	2015				0.631578947	46			0		0	1
Gatti et al. 2015 (Pearson; T; s; ABILHAND; t1)	Gatti et al. 2015	19	19	-0.51	total	Pearson	t1	ABILHAND	1	s	1	23	-0.51	19	0.51	1	2015				0.631578947	46			0		0	1
Gatti et al. 2015 (Spearman; T; s; ABILHAND; t0)	Gatti et al. 2015	19	19	-0.71	total	Spearman	t0	ABILHAND	1	s	1	23	-0.707	19	0.707	0	2015				0.631578947	46			0		0	1
Gatti et al. 2015 (Spearman; T; s; ABILHAND; t1)	Gatti et al. 2015	19	19	-0.63	total	Spearman	t1	ABILHAND	1	s	1	23	-0.63	19	0.63	0	2015				0.631578947	46			0		0	1
Gold et al. 2003 (Pearson; L; s; HAQUAMS - UL; CI)	Gold et al. 2003	80	80	0.14	left	Pearson	Cognitively impaired	HAQUAMS - UL	0	s	1	5	-0.14	80	0.14	1	2003	0	1	0	0.625668449	40.9	0.401069519	0.44	0
Gold et al. 2003 (Pearson; L; s; HAQUAMS - UL; NCI)	Gold et al. 2003	107	107	0.41	left	Pearson	No cognitive impairment	HAQUAMS - UL	0	s	1	5	-0.41	107	0.41	1	2003	0	1	0	0.625668449	40.9	0.401069519	0.44	0
Gold et al. 2003 (Pearson; R; s; HAQUAMS - UL; CI)	Gold et al. 2003	80	80	0.15	right	Pearson	Cognitively impaired	HAQUAMS - UL	0	s	1	5	-0.15	80	0.15	1	2003	0	1	0	0.625668449	40.9	0.401069519	0.44	0
Gold et al. 2003 (Pearson; R; s; HAQUAMS - UL; NCI)	Gold et al. 2003	107	107	0.52	right	Pearson	No cognitive impairment	HAQUAMS - UL	0	s	1	5	-0.52	107	0.52	1	2003	0	1	0	0.625668449	40.9	0.401069519	0.44	0
Grange et al. 2021 (Spearman; L; s; ABILHAND-26; t0)	Grange et al. 2021	245 ( effective 243)	243	-0.412	left	Spearman	t0	ABILHAND-26	1	s	1	26	-0.412	243	0.412	0	2021	0	1	0	0.648979592	48.9	0.628571429	0.37	1		0	1
Grange et al. 2021 (Spearman; R; s; ABILHAND-26; t0)	Grange et al. 2021	245 ( effective 243)	243	-0.411	right	Spearman	t0	ABILHAND-26	1	s	1	26	-0.411	243	0.411	0	2021	0	1	0	0.736694678	49.9	1	0.2	1		0	1
Healy et al. 2019 (Pearson; T; s; NeuroQOL - UL; t0)	Healy et al. 2019	357 (effective 364)	364	0.534	total	Pearson	t0	NeuroQOL Upper Limb	1	z-score (s	1	8	-0.534	364	0.534	1	2019	0	0	1	0.736694678	49.9	1	0.2	0
Heldner et al. 2014 (Pearson; T; s; MDMS; t0)	Heldner et al. 2014	101 (effective 42)	42	-0.27	total	Pearson	t0	MDMS	1	s	1	24	-0.27	42	0.27	1	2014	0	1	0	0.623762376	47.8	0.603960396	0.38	0
Huertas-Hoyas et al. 2020 (Pearson; D; s; ABILHAND; t0)	Huertas-Hoyas et al. 2020	30	30	-0.275	dominant	Pearson	t0	ABILHAND	1	s	1	23	-0.275	30	0.275	1	2020	0	1	0	0.533333333	45	0.5	0.5	0		0	1
Huertas-Hoyas et al. 2020 (Pearson; ND; s; ABILHAND; t0)	Huertas-Hoyas et al. 2020	30	30	-0.157	non-dominant	Pearson	t0	ABILHAND	1	s	1	23	-0.157	30	0.157	1	2020	0	1	0	0.533333333	45	0.5	0.5	0		0	1
Kamm et al. 2015 (Pearson; L; s; SDQ; t0)	Kamm et al. 2015	39	39	0.11	left	Pearson	t0	SDQ	1	s	1	24	0.11	39	-0.11	1	2015	0	1	0	0.666666667	50.5	0.692307692	0.31	1
Kamm et al. 2015 (Pearson; L; s; SDQ; t1)	Kamm et al. 2015	39	39	0.031	left	Pearson	t1	SDQ	1	s	1	24	0.031	39	-0.031	1	2015	0	1	0	0.666666667	50.5	0.692307692	0.31	1
Kamm et al. 2015 (Pearson; R; s; SDQ; t0)	Kamm et al. 2015	39	39	-0.067	right	Pearson	t0	SDQ	1	s	1	24	-0.067	39	0.067	1	2015	0	1	0	0.666666667	50.5	0.692307692	0.31	1
Kamm et al. 2015 (Pearson; R; s; SDQ; t1)	Kamm et al. 2015	39	39	-0.189	right	Pearson	t1	SDQ	1	s	1	24	-0.189	39	0.189	1	2015	0	1	0	0.666666667	50.5	0.692307692	0.31	1
Lamers et al. 2013 (Spearman; D; s; MAL AoU; t0)	Lamers et al. 2013	30	30	-0.51	dominant	Spearman	t0	MAL AoU	1	s	1	17	-0.51	30	0.51	0	2013	0	0	1	0.5	58.2	0	1	1
Lamers et al. 2013 (Spearman; D; s; MAL QoM; t0)	Lamers et al. 2013	30	30	-0.57	dominant	Spearman	t0	MAL QoM	1	s	1	17	-0.57	30	0.57	0	2013	0	0	1	0.5	58.2	0	1	1
Lamers et al. 2013 (Spearman; D; s; MAL Tot ; t0)	Lamers et al. 2013	30	30	-0.56	dominant	Spearman	t0	MAL Tototal	1	s	1	34	-0.56	30	0.56	0	2013	0	0	1	0.5	58.2	0	1	1
Lamers et al. 2013 (Spearman; ND; s; MAL AoU; t0)	Lamers et al. 2013	30	30	-0.77	non-dominant	Spearman	t0	MAL AoU	1	s	1	17	-0.77	30	0.77	0	2013	0	0	1	0.5	58.2	0	1	1
Lamers et al. 2013 (Spearman; ND; s; MAL QoM; t0)	Lamers et al. 2013	30	30	-0.81	non-dominant	Spearman	t0	MAL QoM	1	s	1	17	-0.81	30	0.81	0	2013	0	0	1	0.5	58.2	0	1	1
Lamers et al. 2013 (Spearman; ND; s; MAL Tot ; t0)	Lamers et al. 2013	30	30	-0.79	non-dominant	Spearman	t0	MAL Tototal	1	s	1	34	-0.79	30	0.79	0	2013	0	0	1	0.5	58.2	0	1	1
Lamers et al. 2015 (Pearson; T; peg/s; MAM-36; t0)	Lamers et al. 2015	105	105	0.66	total	Pearson	t0	MAM-36	1	peg/s	0	36	-0.66	105	0.66	1	2015	0	0	1	0.59047619	53.7	0.323809524	0.68	1	0	1
Marrie et al. 2011 (Spearman; T; s; PS - Hand; t0)	Marrie et al. 2011	44	44	-0.59	total	Spearman	t0	Performance Scale - Hand Score	0	z-score (s)	1	1	-0.59	44	0.59	0	2011	0	1	0	0.795454545	42.2	0.681818182	0.25	1
Mate et al. 2019 (Pearson; D; peg/s; DASH; t0)	Mate et al. 2019	188	188	0.6	dominant	Pearson	t0	DASH	1	peg/s	0	20	-0.6	188	0.6	1	2019	1	0	0	0.744680851	42.6	0.837606838	0.09	1
Mate et al. 2019 (Pearson; ND; peg/s; DASH; t0)	Mate et al. 2019	188	188	0.407	non-dominant	Pearson	t0	DASH	1	peg/s	0	20	-0.407	188	0.407	1	2019	1	0	0	0.744680851	42.6	0.837606838	0.09	1
Mate et al. 2019 (Spearman; D; peg/s; DASH; t0)	Mate et al. 2019	188	188	0.564	dominant	Spearman	t0	DASH	1	peg/s	0	20	-0.564	188	0.564	0	2019	1	0	0	0.744680851	42.6	0.837606838	0.09	1
Mate et al. 2019 (Spearman; ND; peg/s; DASH; t0)	Mate et al. 2019	188	188	0.567	non-dominant	Spearman	t0	DASH	1	peg/s	0	20	-0.567	188	0.567	0	2019	1	0	0	0.744680851	42.6	0.837606838	0.09	1
Molenaar et al. 2022 (Pearson; D; peg/s; DASH; t0)	Molenaar et al. 2022	533	533	0.52	dominant	Pearson	t0	AMSQ	1	s	1	31	0.52	533	0.52	1	2022	0	1	0	0.624765478	50.85	0.56097561	0.43902439	1	1		0
Molenaar et al. 2022 (Pearson; ND; peg/s; DASH; t0)	Molenaar et al. 2022	533	533	0.46	non-dominant	Pearson	t0	AMSQ	1	s	1	31	0.46	533	0.46	1	2022	0	1	0	0.624765478	50.85	0.56097561	0.43902439	1	1		0
Ozdogar et al. 2020 (Spearman; D; s; MAM-36; t0)	Ozdogar et al. 2020	60 (59 effective)	59	-0.39	dominant	Spearman	t0	MAM-36	1	s	1	36	-0.39	59	0.39	0	2020	1	0	0	0.728813559	40.1	0.915254237	0.08	1	0	1
Ozdogar et al. 2020 (Spearman; ND; s; MAM-36; t0)	Ozdogar et al. 2020	60 (59 effective)	59	-0.41	non-dominant	Spearman	t0	MAM-36	1	s	1	36	-0.41	59	0.41	0	2020	1	0	0	0.728813559	40.1	0.915254237	0.08	1	0	1
Padua et al. 2007 (Spearman; T; s; DASH; t0)	Padua et al. 2007	80	80	0.4	total	Spearman	t0	DASH - Function/Status	0	s	1	20	-0.4	80	0.4	0	2007				0.725	37.6			0
Rossier et al. 2002 (Pearson; T; s/peg; GDNS - Arms; t0)	Rossier et al. 2002	43	43	0.71	total	Pearson	t0	Guy’s Neurological Disability Scale - Arms score	0	s/peg	1	6	-0.71	43	0.71	1	2002	0	0	1	0.674418605	53.8			1
Rudick et al. 2014 (Pearson; T; s; PS - Hand; t0)	Rudick et al. 2014	51	51	0.47	total	Pearson	t0	Performance Scale - Hand Score	0	s	1	1	-0.47	51	0.47	1	2014	0	1	0	0.784313725	46.2	0.68627451	0.29	0
Savin et al. 2016 (Pearson; D; s; ABILHAND; t0)	Savin et al. 2016	26	26	-0.46	dominant	Pearson	t0	ABILHAND	1	s	1	23	-0.46	26	0.46	1	2016	0	1	0	0.615384615	48.4	0.956521739	0.17	0		0	1
Savin et al. 2016 (Pearson; D; s; ABILHAND; t1)	Savin et al. 2016	26	26	-0.44	dominant	Pearson	t1	ABILHAND	1	s	1	23	-0.44	26	0.44	1	2016	0	1	0	0.615384615	48.4	0.956521739	0.17	0		0	1
Savin et al. 2016 (Pearson; D; s; ABILHAND; t2)	Savin et al. 2016	26	26	-0.3	dominant	Pearson	t2	ABILHAND	1	s	1	23	-0.3	26	0.3	1	2016	0	1	0	0.615384615	48.4	0.956521739	0.17	0		0	1
Savin et al. 2016 (Pearson; D; s; ABILHAND; t3)	Savin et al. 2016	26	26	-0.23	dominant	Pearson	t3	ABILHAND	1	s	1	23	-0.23	26	0.23	1	2016	0	1	0	0.615384615	48.4	0.956521739	0.17	0		0	1
Savin et al. 2016 (Pearson; ND; s; ABILHAND; t0)	Savin et al. 2016	26	26	-0.12	non-dominant	Pearson	t0	ABILHAND	1	s	1	23	-0.12	26	0.12	1	2016	0	1	0	0.615384615	48.4	0.956521739	0.17	0		0	1
Savin et al. 2016 (Pearson; ND; s; ABILHAND; t1)	Savin et al. 2016	26	26	-0.06	non-dominant	Pearson	t1	ABILHAND	1	s	1	23	-0.06	26	0.06	1	2016	0	1	0	0.615384615	48.4	0.956521739	0.17	0		0	1
Savin et al. 2016 (Pearson; ND; s; ABILHAND; t2)	Savin et al. 2016	26	26	-0.16	non-dominant	Pearson	t2	ABILHAND	1	s	1	23	-0.16	26	0.16	1	2016	0	1	0	0.615384615	48.4	0.956521739	0.17	0		0	1
Savin et al. 2016 (Pearson; ND; s; ABILHAND; t3)	Savin et al. 2016	26	26	-0.04	non-dominant	Pearson	t3	ABILHAND	1	s	1	23	-0.04	26	0.04	1	2016	0	1	0	0.615384615	48.4	0.956521739	0.17	0		0	1
Solaro et al. 2020 (Spearman; L; s; MAM-36; t0)	Solaro et al. 2020	218	218	-0.3	left	Spearman	t0	MAM-36	1	s	1	36	-0.3	218	0.3	0	2020	0	1	0	0.665137615	48.1	0.646788991	0.35	1	0	1
Solaro et al. 2020 (Spearman; R; s; MAM-36; t0)	Solaro et al. 2020	218	218	-0.35	right	Spearman	t0	MAM-36	1	s	1	36	-0.35	218	0.35	0	2020	0	1	0	0.665137615	48.1	0.646788991	0.35	1	0	1
Steinheimer et al. 2018 (Pearson; D; s; AMSQ; t0)	Steinheimer et al. 2018	100	100	0.82	dominant	Pearson	t0	AMSQ	0	s	1	31	-0.82	100	0.82	1	2018	0	1	0	0.69	40.7	0.87	0.09	1	1		0
Steinheimer et al. 2018 (Pearson; ND; s; AMSQ; t0)	Steinheimer et al. 2018	100	100	0.81	non-dominant	Pearson	t0	AMSQ	0	s	1	31	-0.81	100	0.81	1	2018	0	1	0	0.69	40.7	0.87	0.09	1	1		0
Steinheimer et al. 2018 (Pearson; T; s; AMSQ; t0)	Steinheimer et al. 2018	100	100	0.83	total	Pearson	t0	AMSQ	0	s	1	31	-0.83	100	0.83	1	2018	0	1	0	0.69	40.7	0.87	0.09	1	1		0
Van Leeuwen et al. 2017 (Spearman; T; s; AMSQ; t0)	Van Leeuwen et al. 2017	112 (105 effective)	105	0.77	total	Spearman	t0	AMSQ	0	s	1	31	-0.77	105	0.77	0	2017	0	1	0	0.544642857	47.6	0.508928571	0.33	0	1		0
van Munster et al. 2019 (Spearman; D; s; AMSQ; t0)	van Munster et al. 2019	257	257	0.61	dominant	Spearman	t0	AMSQ	0	s	1	31	-0.61	257	0.61	0	2019	0	1	0	0.66536965	46.6	0.723735409	0.23	1	1		0
van Munster et al. 2019 (Spearman; L; s; AMSQ; t0)	van Munster et al. 2019	257	257	0.46	left	Spearman	t0	AMSQ	0	s	1	31	-0.46	257	0.46	0	2019	0	1	0	0.66536965	46.6	0.723735409	0.23	1	1		0
van Munster et al. 2019 (Spearman; ND; s; AMSQ; t0)	van Munster et al. 2019	257	257	0.44	non-dominant	Spearman	t0	AMSQ	0	s	1	31	-0.44	257	0.44	0	2019	0	1	0	0.66536965	46.6	0.723735409	0.23	1	1		0
van Munster et al. 2019 (Spearman; R; s; AMSQ; t0)	van Munster et al. 2019	257	257	0.6	right	Spearman	t0	AMSQ	0	s	1	31	-0.6	257	0.6	0	2019	0	1	0	0.66536965	46.6	0.723735409	0.23	1	1		0
Yozbatiran et al. 2006 (Pearson; D; s; UEI; t0)	Yozbatiran et al. 2006	31	31	0.65	dominant	Pearson	t0	Upper extremity index	0	s	1	1	-0.65	31	0.65	1	2006	0	1	0	0.806451613	39.7			0
Yozbatiran et al. 2006 (Pearson; ND; s; UEI; t0)	Yozbatiran et al. 2006	31	31	0.656	non-dominant	Pearson	t0	Upper extremity index	0	s	1	1	-0.656	31	0.656	1	2006	0	1	0	0.806451613	39.7			0
